# Supplementary material for: Flux-based hierarchical organization of Escherichia coli’s metabolic network
Source: PLoS Comput Biol. 2020 Apr 20;16(4):e1007832. doi: 10.1371/journal.pcbi.1007832 (PMC7192501; doi:10.1371/journal.pcbi.1007832)
Supplement: S2 Table — The stoichiometric data employed to generate the network has been obtained from supplementary files SFigure2 and S4- and S5 tables from Ishii et al. 2007 (reference [34]). Reactions r2, r7 appear as reversible in Supplementary Tables S4-5 but irreversible in Figure S2 of the original publication [34]. Here, we take them as reversible. Additionally, some reactions in iJO1366 are reversible while they are classified as irreversible in the original publication [34]. For consistency, these reactions contain the tag “_reverse” to match the ids in iJO1366. (XLSX) [file pcbi.1007832.s002.xlsx]

## Sheet: Sheet1
Supplementary Table 2. Stoichiometric matrix of the experimental network used to estimate fluxes.
Mets/Rxns	R0001	R0002	R0002_reverse	R0003	R0004	R0005	R0006	R0007	R0007_reverse	R0008	R0009	R0010	R0011	R0012	R0013	R0014	R0014_reverse	R0015	R0015_reverse	R0016	R0016_reverse	R0017	R0018	R0019	R0020	R0021	R0022	R0023	R0023_reverse	R0024	R0024_reverse	R0025	R0026	R0027	R0028	R0029	R0030	R0031	R0032	R0033	R0034	R0035	R0036	R0037	R0038	R0039	R0040	R0041	R0042
	GLCptspp	PGI	PGI_reverse	PFK	FBA	TPI	GAPD	PGM,ENO	PGM_reverse,ENO_reverse	PYK	PDHm	G6PDH2r	GND	RBP4E	RPI	TKT1	TKT1_reverse	TALA	TALA_reverse	TKT2	TKT2_reverse	CS	ACONTa,ACONTb	ICDHyr	AKGDH,SUCOAS	SUCDi	FUM	MDH	MDH_reverse	PPC,PPCK	PPC_reverse,PPCK_reverse	ME1,ME2	ICL	MALS	EDD2,EDA	ACACCT	na	ACALD,ALCD2x	na	na	na	na	na	na	na	na	na	na	na
Glucose_e	-1	0	0	0	0	0	0	0	0	0	0	0	0	0	0	0	0	0	0	0	0	0	0	0	0	0	0	0	0	0	0	0	0	0	0	0	0	0	0	0	0	0	0	0	0	0	0	0	0
G6P	1	-1	1	0	0	0	0	0	0	0	0	-1	0	0	0	0	0	0	0	0	0	0	0	0	0	0	0	0	0	0	0	0	0	0	0	0	0	0	-1	0	0	0	0	0	0	0	0	0	0
F6P	0	1	-1	-1	0	0	0	0	0	0	0	0	0	0	0	0	0	1	-1	1	-1	0	0	0	0	0	0	0	0	0	0	0	0	0	0	0	0	0	0	-1	0	0	0	0	0	0	0	0	0
F1,6P	0	0	0	1	-1	0	0	0	0	0	0	0	0	0	0	0	0	0	0	0	0	0	0	0	0	0	0	0	0	0	0	0	0	0	0	0	0	0	0	0	0	0	0	0	0	0	0	0	0
G3P	0	0	0	0	1	1	-1	0	0	0	0	0	0	0	0	1	-1	-1	1	1	-1	0	0	0	0	0	0	0	0	0	0	0	0	0	1	0	0	0	0	0	0	0	-1	0	0	0	0	0	0
DHAP	0	0	0	0	1	-1	0	0	0	0	0	0	0	0	0	0	0	0	0	0	0	0	0	0	0	0	0	0	0	0	0	0	0	0	0	0	0	0	0	0	0	0	0	0	0	0	0	0	0
3PG	0	0	0	0	0	0	1	-1	1	0	0	0	0	0	0	0	0	0	0	0	0	0	0	0	0	0	0	0	0	0	0	0	0	0	0	0	0	0	0	0	0	0	0	-1	0	0	0	0	0
PEP	-1	0	0	0	0	0	0	1	-1	-1	0	0	0	0	0	0	0	0	0	0	0	0	0	0	0	0	0	0	0	-1	1	0	0	0	0	0	0	0	0	0	0	0	0	0	-1	0	0	0	0
PYR	1	0	0	0	0	0	0	0	0	1	-1	0	0	0	0	0	0	0	0	0	0	0	0	0	0	0	0	0	0	0	0	1	0	0	1	0	-1	0	0	0	0	0	0	0	0	-1	0	0	0
MAL	0	0	0	0	0	0	0	0	0	0	0	0	0	0	0	0	0	0	0	0	0	0	0	0	0	0	1	-1	1	0	0	-1	0	1	0	0	0	0	0	0	0	0	0	0	0	0	0	0	0
OAA	0	0	0	0	0	0	0	0	0	0	0	0	0	0	0	0	0	0	0	0	0	-1	0	0	0	0	0	1	-1	1	-1	0	0	0	0	0	0	0	0	0	0	0	0	0	0	0	0	-1	0
AcCoA	0	0	0	0	0	0	0	0	0	0	1	0	0	0	0	0	0	0	0	0	0	-1	0	0	0	0	0	0	0	0	0	0	0	-1	0	-1	0	-1	0	0	0	0	0	0	0	0	-1	0	0
CIT	0	0	0	0	0	0	0	0	0	0	0	0	0	0	0	0	0	0	0	0	0	1	-1	0	0	0	0	0	0	0	0	0	0	0	0	0	0	0	0	0	0	0	0	0	0	0	0	0	0
ICT	0	0	0	0	0	0	0	0	0	0	0	0	0	0	0	0	0	0	0	0	0	0	1	-1	0	0	0	0	0	0	0	0	-1	0	0	0	0	0	0	0	0	0	0	0	0	0	0	0	0
Glyoxylate	0	0	0	0	0	0	0	0	0	0	0	0	0	0	0	0	0	0	0	0	0	0	0	0	0	0	0	0	0	0	0	0	1	-1	0	0	0	0	0	0	0	0	0	0	0	0	0	0	0
2-KG	0	0	0	0	0	0	0	0	0	0	0	0	0	0	0	0	0	0	0	0	0	0	0	1	-1	0	0	0	0	0	0	0	0	0	0	0	0	0	0	0	0	0	0	0	0	0	0	0	-1
SUC	0	0	0	0	0	0	0	0	0	0	0	0	0	0	0	0	0	0	0	0	0	0	0	0	1	-1	0	0	0	0	0	0	1	0	0	0	0	0	0	0	0	0	0	0	0	0	0	0	0
FUM	0	0	0	0	0	0	0	0	0	0	0	0	0	0	0	0	0	0	0	0	0	0	0	0	0	1	-1	0	0	0	0	0	0	0	0	0	0	0	0	0	0	0	0	0	0	0	0	0	0
Lactate_e	0	0	0	0	0	0	0	0	0	0	0	0	0	0	0	0	0	0	0	0	0	0	0	0	0	0	0	0	0	0	0	0	0	0	0	0	1	0	0	0	0	0	0	0	0	0	0	0	0
Acetate_e	0	0	0	0	0	0	0	0	0	0	0	0	0	0	0	0	0	0	0	0	0	0	0	0	0	0	0	0	0	0	0	0	0	0	0	1	0	0	0	0	0	0	0	0	0	0	0	0	0
Ethanol_e	0	0	0	0	0	0	0	0	0	0	0	0	0	0	0	0	0	0	0	0	0	0	0	0	0	0	0	0	0	0	0	0	0	0	0	0	0	1	0	0	0	0	0	0	0	0	0	0	0
6PG	0	0	0	0	0	0	0	0	0	0	0	1	-1	0	0	0	0	0	0	0	0	0	0	0	0	0	0	0	0	0	0	0	0	0	-1	0	0	0	0	0	0	0	0	0	0	0	0	0	0
Ru5P	0	0	0	0	0	0	0	0	0	0	0	0	1	-1	-1	0	0	0	0	0	0	0	0	0	0	0	0	0	0	0	0	0	0	0	0	0	0	0	0	0	0	0	0	0	0	0	0	0	0
X5P	0	0	0	0	0	0	0	0	0	0	0	0	0	0	1	-1	1	0	0	-1	1	0	0	0	0	0	0	0	0	0	0	0	0	0	0	0	0	0	0	0	0	0	0	0	0	0	0	0	0
R5P	0	0	0	0	0	0	0	0	0	0	0	0	0	1	0	-1	1	0	0	0	0	0	0	0	0	0	0	0	0	0	0	0	0	0	0	0	0	0	0	0	-1	0	0	0	0	0	0	0	0
E4P	0	0	0	0	0	0	0	0	0	0	0	0	0	0	0	0	0	1	-1	-1	1	0	0	0	0	0	0	0	0	0	0	0	0	0	0	0	0	0	0	0	0	-1	0	0	0	0	0	0	0
S7P	0	0	0	0	0	0	0	0	0	0	0	0	0	0	0	1	-1	-1	1	0	0	0	0	0	0	0	0	0	0	0	0	0	0	0	0	0	0	0	0	0	0	0	0	0	0	0	0	0	0
CO2	0	0	0	0	0	0	0	0	0	0	0	0	1	0	0	0	0	0	0	0	0	0	0	1	1	0	0	0	0	-1	1	1	0	0	0	0	0	0	0	0	0	0	0	0	0	0	0	0	0
[truncated: 5 more columns]
